# Supplementary material for: The Effects of Heated Tobacco Products on Oral Health and Quality of Life: An Observational Cross-Sectional Study
Source: Healthcare (Basel). 2026 May 11;14(10):1297. doi: 10.3390/healthcare14101297 (PMC13205621; doi:10.3390/healthcare14101297)
Supplement: Supplementary file 1 [file healthcare-14-01297-s001.zip]

Archive with 1 entries (1 files):
- healthcare-4248436-supplementary.pdf
